# Supplementary material for: Reading cognition from the eyes: association of retinal nerve fibre layer thickness with cognitive performance in a population-based study
Source: Brain Commun. 2021 Nov 8;3(4):fcab258. doi: 10.1093/braincomms/fcab258 (PMC8936429; doi:10.1093/braincomms/fcab258)
Supplement: fcab258_Supplementary_Data [file fcab258_Supplementary_Data.zip]

Archive with 13 entries (13 files):
- Supplementary material 5.csv
- Supplementary material 6.csv
- Supplementary material 7.csv
- Supplementary material 8.csv
- Supplementary material 9.csv
- Supplementary material 10.csv
- Supplementary material 11.csv
- Supplementary material 12.csv
- Supplementary material 13.csv
- Supplementary material 14.csv
- Supplementary material 15.csv
- Supplementary_Material_1-3.pdf
- Supplementary material 4.csv
