# Supplementary material for: Reading cognition from the eyes: association of retinal nerve fibre layer thickness with cognitive performance in a population-based study
Source: Brain Commun. 2021 Nov 8;3(4):fcab258. doi: 10.1093/braincomms/fcab258 (PMC8936429; doi:10.1093/braincomms/fcab258)
Supplement: fcab258_Supplementary_Data [file fcab258_Supplementary_Data.zip › Supplementary material 5.csv]

test	sector	beta_intercept	beta_testscore	beta_age	beta_sex	beta_radius	beta_education	p_intercept	p_testscore	p_age	p_sex	p_radius	p_education
MMSE	rnfltMeanG	196.5863	0.1871328	-0.3488767	-1.907014	-46.79439	-0.09526179	4.250421e-90	0.1664312	3.046106e-11	0.0001694696	1.697972e-29	0.5644007
MMSE	rnfltMeanT	38.95691	0.244392	-0.1726414	-2.369795	21.31836	-0.264053	0.0006457301	0.1486501	0.008183608	0.0001875875	2.871163e-05	0.2017845
MMSE	rnfltMeanTS	241.9661	0.06623341	-0.452106	-0.9531041	-48.24328	0.3207118	7.836624e-43	0.793903	4.042014e-06	0.3151521	3.117781e-10	0.3009039
MMSE	rnfltMeanTI	244.3207	0.2310565	-0.5742727	-4.315472	-41.15823	-0.180281	1.767617e-41	0.3753289	1.306181e-08	1.029188e-05	1.660347e-07	0.5715167
MMSE	rnfltMeanN	215.6417	0.1775352	-0.2440248	-1.884563	-73.59108	-0.1545315	4.611121e-50	0.3915048	0.002282343	0.01515456	6.485296e-31	0.5417962
MMSE	rnfltMeanNS	268.4937	-0.2388866	-0.4125772	0.2019832	-74.08717	-0.2297877	2.742793e-37	0.4316968	0.0004387139	0.8589727	9.656408e-16	0.5361411
MMSE	rnfltMeanNI	308.1996	0.5948955	-0.5103599	-1.725856	-106.3103	0.1511011	1.533803e-48	0.04841999	1.182413e-05	0.1258836	1.492128e-30	0.6815949
Wordlist learn	rnfltMeanG	186.7714	0.01831367	-0.1645593	-1.825201	-45.65308	-0.06739444	5.376991e-185	0.7438831	4.023611e-33	1.228761e-06	6.07352e-47	0.5839817
Wordlist learn	rnfltMeanT	44.45525	0.04150436	-0.09010542	-2.335817	17.84458	-0.0926294	3.652297e-09	0.5601683	1.731741e-07	1.036544e-06	6.518771e-06	0.553729
Wordlist learn	rnfltMeanTS	207.1847	0.1046556	-0.2420057	-0.8969306	-35.84915	0.04127359	7.557497e-73	0.3206384	4.03695e-21	0.2037605	9.731507e-10	0.858407
Wordlist learn	rnfltMeanTI	238.7159	0.03037496	-0.2988737	-4.448406	-45.14003	-0.2245779	2.398475e-88	0.7808763	4.120533e-29	1.350977e-09	1.211008e-13	0.3489417
Wordlist learn	rnfltMeanN	209.7248	-0.003896588	-0.105911	-1.159341	-73.07264	-0.08066192	1.473584e-100	0.9651891	9.445937e-07	0.05259287	2.287543e-47	0.6807367
Wordlist learn	rnfltMeanNS	224.1892	-0.1381727	-0.1950562	0.09282316	-60.29532	0.1668687	4.225145e-59	0.2796075	2.988657e-10	0.9136203	2.901398e-17	0.5520144
Wordlist learn	rnfltMeanNI	316.0447	0.07608735	-0.1873741	-2.407126	-113.6855	-0.1916495	3.593254e-102	0.5683171	6.565428e-09	0.007072922	4.527736e-51	0.5127926
Wordlist recall	rnfltMeanG	187.7771	-0.04724771	-0.1689399	-1.880131	-45.65111	-0.05231499	2.02268e-192	0.6854309	2.589326e-37	5.210765e-07	6.113854e-47	0.6674616
Wordlist recall	rnfltMeanT	43.994	0.1647032	-0.08724521	-2.293982	17.79571	-0.09854058	2.758726e-09	0.2665215	1.454306e-07	1.438635e-06	6.881639e-06	0.5242228
Wordlist recall	rnfltMeanTS	208.7006	0.1496335	-0.2472941	-0.9540259	-35.92024	0.06555344	2.731329e-76	0.495022	1.500985e-23	0.1745741	9.059896e-10	0.7745997
Wordlist recall	rnfltMeanTI	239.6772	-0.008273519	-0.3028414	-4.496618	-45.15051	-0.2099052	6.002272e-92	0.9709543	5.282665e-32	7.585426e-10	1.196626e-13	0.3762381
Wordlist recall	rnfltMeanN	210.4711	-0.08518531	-0.1094602	-1.205937	-73.05436	-0.06982339	1.519906e-104	0.6465872	1.416832e-07	0.04285396	2.386401e-47	0.7188372
Wordlist recall	rnfltMeanNS	225.9502	-0.5706693	-0.2056299	-0.0601327	-60.12825	0.1898447	4.589949e-62	0.03182065	5.233082e-12	0.9436907	3.367843e-17	0.493746
Wordlist recall	rnfltMeanNI	319.0066	-0.07565795	-0.1998975	-2.561512	-113.701	-0.146793	2.662951e-107	0.7851459	1.313328e-10	0.003996423	4.445002e-51	0.6123816
Wordlist recognition	rnfltMeanG	191.9743	-0.2494228	-0.1678528	-1.944825	-45.48155	-0.05239859	2.111978e-125	0.3081144	1.476585e-42	1.563142e-07	2.318976e-46	0.6654799
Wordlist recognition	rnfltMeanT	38.28798	0.3911466	-0.08973711	-2.31954	17.43503	-0.07378756	7.499934e-05	0.2078526	4.92641e-09	8.166926e-07	1.083159e-05	0.6313626
Wordlist recognition	rnfltMeanTS	208.9361	0.05165321	-0.2515961	-1.044509	-35.82467	0.0882536	1.491615e-46	0.9104969	4.407867e-28	0.1326043	1.07138e-09	0.698161
Wordlist recognition	rnfltMeanTI	252.106	-0.603661	-0.3073965	-4.567024	-45.51607	-0.1420355	8.925124e-62	0.204383	3.922054e-38	2.456783e-10	7.868094e-14	0.5464817
Wordlist recognition	rnfltMeanN	217.3471	-0.4201502	-0.109594	-1.321862	-72.54967	-0.0924779	3.009233e-68	0.279331	1.107797e-08	0.02435736	8.344259e-47	0.6306293
Wordlist recognition	rnfltMeanNS	232.342	-0.6146299	-0.1836436	0.06562398	-59.98865	0.08414718	1.219329e-39	0.2702376	2.705274e-11	0.9379017	4.857283e-17	0.7605101
Wordlist recognition	rnfltMeanNI	332.4546	-0.8148091	-0.2009995	-2.784087	-112.5164	-0.1346949	5.992678e-71	0.161249	2.829665e-12	0.001550891	6.22884e-50	0.640017
Figure copy	rnfltMeanG	198.5972	0.2935175	-0.3490799	-1.996264	-46.7293	-0.07432147	7.289482e-99	0.2920063	2.750416e-11	9.91873e-05	3.135446e-29	0.6506155
Figure copy	rnfltMeanT	46.78333	0.1569988	-0.1903761	-2.316006	20.37254	-0.2202509	1.870717e-05	0.6522088	0.003485687	0.0003039405	6.721444e-05	0.2833058
Figure copy	rnfltMeanTS	241.6031	0.1366925	-0.4520617	-0.9979828	-47.79632	0.326356	2.839316e-46	0.7935229	3.895223e-06	0.2982378	5.181941e-10	0.2889617
Figure copy	rnfltMeanTI	237.6375	1.069509	-0.5662156	-4.54063	-40.43483	-0.1734299	6.653144e-43	0.04603494	1.829039e-08	4.26246e-06	2.822445e-07	0.5827204
Figure copy	rnfltMeanN	214.4375	0.4780165	-0.2385184	-2.024479	-73.11796	-0.1534713	1.103306e-53	0.2626383	0.002807442	0.009864033	2.267769e-30	0.5415464
Figure copy	rnfltMeanNS	259.118	-0.08918826	-0.3777405	0.07596746	-73.15324	-0.2938082	6.347492e-38	0.8866138	0.001250866	0.9472785	2.615524e-15	0.4253703
Figure copy	rnfltMeanNI	327.3036	-0.04216273	-0.5298272	-1.873787	-106.8406	0.2753242	2.058539e-58	0.9458748	5.349576e-06	0.1006158	1.403781e-30	0.4518606
Figure recall	rnfltMeanG	202.5448	-0.0534344	-0.3520226	-1.845529	-46.84636	-0.05421939	1.885401e-114	0.5828548	3.241401e-11	0.0003608836	3.279302e-29	0.7466386
Figure recall	rnfltMeanT	45.65748	0.1292466	-0.1764925	-2.497975	20.7552	-0.241146	7.323572e-06	0.2868402	0.007267663	0.0001087949	4.880748e-05	0.2493376
Figure recall	rnfltMeanTS	243.8781	0.002094852	-0.4592985	-0.94504	-47.99924	0.3151446	4.492795e-53	0.9908465	3.651823e-06	0.3294798	5.066478e-10	0.3171461
Figure recall	rnfltMeanTI	247.6259	0.2434183	-0.5598447	-4.416273	-41.18508	-0.2523329	5.571216e-52	0.1945201	4.111879e-08	9.777278e-06	1.959742e-07	0.4355366
Figure recall	rnfltMeanN	221.5407	-0.2026254	-0.2459567	-1.701728	-73.06006	-0.05475317	2.151419e-64	0.1733141	0.002290095	0.03124079	2.859299e-30	0.8310445
Figure recall	rnfltMeanNS	262.8464	-0.3019705	-0.3960368	0.4449181	-73.68495	-0.1853786	3.510535e-44	0.1661296	0.0008080353	0.7005327	1.714617e-15	0.6220516
Figure recall	rnfltMeanNI	330.8979	-0.2058004	-0.5468172	-1.498296	-107.2747	0.2529586	2.202875e-67	0.3419962	3.348035e-06	0.1924003	9.512854e-31	0.4983226
Phonemic fluency 'S'	rnfltMeanG	202.3977	-0.06342691	-0.3386024	-1.963976	-47.26923	-0.002248382	1.426759e-119	0.2748036	1.163593e-11	0.0001191621	3.116784e-30	0.9893914
Phonemic fluency 'S'	rnfltMeanT	45.62742	0.1383777	-0.184683	-2.181129	21.00913	-0.3256193	4.453956e-06	0.05667076	0.002883287	0.0006228596	3.435475e-05	0.123475
Phonemic fluency 'S'	rnfltMeanTS	246.7374	-0.226976	-0.4541351	-1.225067	-48.567	0.5105369	4.036271e-57	0.0368514	1.054221e-06	0.1986068	1.889796e-10	0.106789
Phonemic fluency 'S'	rnfltMeanTI	251.1971	0.07367664	-0.5708215	-4.141488	-42.09029	-0.1910524	6.612137e-56	0.5105386	2.802809e-09	2.596852e-05	7.954258e-08	0.5579173
Phonemic fluency 'S'	rnfltMeanN	221.4639	-0.1495128	-0.223888	-2.04777	-74.13497	0.008088864	2.960753e-67	0.09289568	0.003203469	0.008716194	1.47312e-31	0.9750843
Phonemic fluency 'S'	rnfltMeanNS	258.4498	-0.1386799	-0.3481725	0.02400441	-73.9189	-0.1401042	1.111571e-44	0.2881768	0.001794684	0.9832681	9.202122e-16	0.7124706
Phonemic fluency 'S'	rnfltMeanNI	328.4876	-0.2109829	-0.5123205	-1.977435	-107.3444	0.436716	1.550669e-69	0.1032588	3.756733e-06	0.08160166	2.881423e-31	0.2467277
RME	rnfltMeanG	191.9125	-0.1014517	-0.1705951	-1.543954	-47.63722	0.2143294	3.408926e-133	0.08720424	3.982992e-31	0.00045477	1.912801e-34	0.1400633
RME	rnfltMeanT	49.28205	-0.01860869	-0.09446736	-2.151831	15.11935	0.2384744	3.787412e-08	0.8008958	1.597485e-07	8.678975e-05	0.001456979	0.1870559
RME	rnfltMeanTS	209.7831	-0.08117998	-0.2815325	-0.9230788	-34.63308	0.3550359	3.282966e-52	0.4624319	5.793495e-25	0.2597969	1.165403e-06	0.1894964
RME	rnfltMeanTI	238.0583	-0.09589477	-0.3074865	-4.084326	-44.34365	0.2828746	3.9133e-62	0.3996257	9.617463e-28	1.411145e-06	1.64725e-09	0.310348
RME	rnfltMeanN	215.492	-0.1393213	-0.09783793	-0.6521991	-75.43009	0.1328459	5.633207e-73	0.1392523	2.067861e-05	0.3504468	3.085917e-34	0.5647293
RME	rnfltMeanNS	227.0001	-0.2389215	-0.2041436	0.2054871	-60.87105	0.3757558	1.447548e-41	0.07798562	7.340859e-10	0.8379334	3.869474e-12	0.2575801
RME	rnfltMeanNI	332.7637	-0.1214603	-0.19307	-2.04727	-120.9704	-0.03524502	7.629879e-76	0.3935475	2.857196e-08	0.05252174	3.671576e-38	0.9194684
Semantic fluency	rnfltMeanG	184.8615	0.03239274	-0.1594641	-1.073517	-45.17027	0.05223868	0	0.03168854	1.471879e-81	1.121211e-08	5.310113e-174	0.4282448
Semantic fluency	rnfltMeanT	51.53941	0.01698135	-0.1041577	-1.956161	13.34704	0.3905815	3.893636e-41	0.3881174	5.052199e-22	1.621484e-15	7.8601e-11	5.734147e-06
Semantic fluency	rnfltMeanTS	218.8107	0.04238481	-0.2417104	-0.2554904	-41.92873	0.159428	2.296271e-305	0.1441447	1.161271e-51	0.4796765	2.746612e-43	0.2090906
Semantic fluency	rnfltMeanTI	239.366	0.0248887	-0.2996781	-3.093265	-46.64781	0.3432612	0	0.4069051	4.637344e-73	1.464566e-16	9.64004e-50	0.008929441
Semantic fluency	rnfltMeanN	195.1564	0.03120878	-0.08930204	-0.7465704	-65.34833	-0.2065488	0	0.2124924	7.469558e-11	0.01666292	5.66378e-134	0.05923727
Semantic fluency	rnfltMeanNS	224.3468	0.001184844	-0.1716076	1.52817	-62.58472	-0.1466871	2.163479e-233	0.97252	9.449449e-20	0.0003630087	3.439376e-67	0.3295384
Semantic fluency	rnfltMeanNI	303.5849	0.08214341	-0.1775899	-1.35096	-106.3353	-0.3014581	0	0.0266685	2.382677e-18	0.003433298	2.461714e-160	0.06292365
BNT	rnfltMeanG	203.4918	-0.08397453	-0.3405811	-1.891485	-47.48631	-0.04675923	4.130619e-107	0.7045614	9.09919e-12	0.0002350895	1.887701e-30	0.7741626
BNT	rnfltMeanT	45.23177	0.123988	-0.1861878	-2.371189	21.06609	-0.2214912	2.326565e-05	0.654665	0.002719825	0.0002297748	3.403579e-05	0.2776012
BNT	rnfltMeanTS	248.0466	-0.2313212	-0.4529961	-0.9150454	-48.75555	0.3414598	1.291475e-50	0.5772907	1.17784e-06	0.3413535	1.755792e-10	0.2636076
BNT	rnfltMeanTI	251.5824	0.09108952	-0.5766831	-4.299915	-42.39634	-0.1302543	2.750275e-49	0.8311635	2.011677e-09	1.488343e-05	6.629089e-08	0.6786331
BNT	rnfltMeanN	224.162	-0.2264136	-0.226916	-1.850538	-74.55064	-0.09834109	1.458963e-60	0.5044331	0.00282648	0.01863065	7.524375e-32	0.6935456
BNT	rnfltMeanNS	264.9025	-0.5447905	-0.3457619	0.3850217	-74.05283	-0.2413849	4.786026e-41	0.274071	0.001946442	0.7386129	8.654099e-16	0.5101032
BNT	rnfltMeanNI	324.7862	0.1717529	-0.5155048	-1.878195	-107.681	0.2804994	5.244004e-60	0.728065	3.35632e-06	0.1009205	2.243738e-31	0.4403194
TMT-A	rnfltMeanG	186.0666	-0.03631076	-0.1429672	-1.033607	-45.25787	0.06671127	0	6.066446e-06	1.911838e-54	3.614714e-08	1.378167e-174	0.3005179
TMT-A	rnfltMeanT	52.16976	-0.02620432	-0.09093564	-1.92145	13.30556	0.3962806	2.803045e-42	0.01231838	2.682133e-14	4.485754e-15	9.010952e-11	2.476649e-06
TMT-A	rnfltMeanTS	220.7794	-0.05615106	-0.2161147	-0.2202545	-42.18125	0.1648183	2.087576e-311	0.0002794048	2.183491e-34	0.5418038	9.919564e-44	0.1840942
TMT-A	rnfltMeanTI	240.1856	-0.03812221	-0.2809051	-3.045303	-46.63162	0.3511558	0	0.01698806	4.20019e-53	3.798733e-16	1.101214e-49	0.006198012
TMT-A	rnfltMeanN	196.3038	-0.03269362	-0.07456761	-0.7152571	-65.43494	-0.1935161	0	0.01413475	9.107609e-07	0.02161513	3.275595e-134	0.07055514
TMT-A	rnfltMeanNS	225.7172	-0.04595583	-0.1492658	1.587176	-63.09871	-0.1679988	1.851288e-236	0.01215904	9.345931e-13	0.0002116211	4.641777e-68	0.25373
TMT-A	rnfltMeanNI	305.3245	-0.03318341	-0.1668804	-1.295952	-106.0905	-0.227126	0	0.09289265	1.296094e-13	0.004992399	3.899263e-159	0.1521865
TMT-B	rnfltMeanG	186.388	-0.006705046	-0.1536478	-1.014583	-45.46835	0.0504281	0	0.008940237	9.121153e-66	7.360092e-08	6.73573e-176	0.4421608
TMT-B	rnfltMeanT	52.16115	-0.003802792	-0.09960796	-1.941489	13.26622	0.39082	4.191269e-42	0.2564155	1.219844e-17	3.41855e-15	1.109202e-10	5.220119e-06
TMT-B	rnfltMeanTS	221.3618	-0.01158489	-0.2296127	-0.2037923	-42.55879	0.1324888	1.989955e-312	0.01899026	1.435234e-40	0.5742217	1.999085e-44	0.2943933
TMT-B	rnfltMeanTI	241.1798	-0.009149015	-0.2876945	-3.061847	-47.22008	0.321762	0	0.07339345	2.159372e-58	3.870139e-16	9.890012e-51	0.01387207
TMT-B	rnfltMeanN	196.0591	-0.003944124	-0.08726934	-0.6941891	-65.37748	-0.1910729	0	0.3541716	3.561e-09	0.02643146	6.464712e-134	0.07942058
TMT-B	rnfltMeanNS	225.932	-0.01019517	-0.1613682	1.667838	-63.15378	-0.2222447	1.089382e-236	0.08168332	2.202879e-15	0.0001061556	3.838685e-68	0.1380117
TMT-B	rnfltMeanNI	306.635	-0.007384831	-0.1774049	-1.228407	-106.8025	-0.2355385	0	0.2412304	5.497485e-16	0.007967551	1.689623e-161	0.144087
TMT B/A	rnfltMeanG	185.3711	0.08328782	-0.1631664	-1.052165	-45.1259	0.09388456	0	0.4278908	1.002104e-86	2.287594e-08	1.086527e-173	0.1498775
TMT B/A	rnfltMeanT	51.39363	0.0982085	-0.1051199	-1.968939	13.49134	0.4208475	1.352955e-40	0.4743074	9.790406e-23	1.275186e-15	5.137401e-11	7.927603e-07
TMT B/A	rnfltMeanTS	219.7931	0.114768	-0.2460651	-0.273483	-42.01821	0.2027421	1.122801e-305	0.5706019	2.568493e-54	0.4503673	2.059759e-43	0.1064542
TMT B/A	rnfltMeanTI	240.0308	-0.0184953	-0.2998456	-3.096717	-46.70629	0.3708243	0	0.9295657	2.449453e-74	1.589322e-16	8.240794e-50	0.004303685
TMT B/A	rnfltMeanN	195.0781	0.1557719	-0.09335333	-0.7202234	-65.12153	-0.1551754	9.881313e-323	0.3716526	6.392309e-12	0.02107567	3.401313e-133	0.1515759
TMT B/A	rnfltMeanNS	224.9926	0.06798999	-0.1761184	1.601231	-62.85896	-0.1658695	8.479355e-233	0.7768921	5.034968e-21	0.0001947381	1.259414e-67	0.2653146
TMT B/A	rnfltMeanNI	305.6296	-0.002504717	-0.1872281	-1.252128	-106.3691	-0.1941873	0	0.9922583	1.444756e-20	0.006759867	1.534172e-160	0.2254758
MWT-B	rnfltMeanG	185.2466	0.003677925	-0.1622615	-1.118823	-45.12453	0.07657946	0	0.667138	2.821731e-85	3.448941e-09	8.426238e-171	0.2923655
MWT-B	rnfltMeanT	48.76349	0.04008722	-0.1029666	-2.028058	13.13002	0.2438382	4.596171e-36	0.0003229304	7.305995e-22	2.173662e-16	2.112973e-10	0.01009351
MWT-B	rnfltMeanTS	218.2534	0.02724051	-0.2433981	-0.4023369	-42.35224	0.08365251	1.950298e-295	0.09775744	5.224235e-53	0.2688794	1.88194e-43	0.5498715
MWT-B	rnfltMeanTI	238.0532	0.02193687	-0.3004343	-3.140077	-46.71145	0.2967886	0	0.1972336	2.450943e-74	8.203465e-17	4.104706e-49	0.04024501
MWT-B	rnfltMeanN	197.8501	-0.02033318	-0.09539598	-0.7642588	-65.35297	-0.0891994	1.976263e-323	0.1519164	2.568473e-12	0.01491913	6.46764e-132	0.4598302
MWT-B	rnfltMeanNS	228.333	-0.06038714	-0.1739493	1.621134	-61.79781	0.09514056	8.041894e-234	0.001986232	1.908489e-20	0.0001751617	2.021976e-64	0.5666277
MWT-B	rnfltMeanNI	304.7384	-0.003117816	-0.1843351	-1.424212	-105.7967	-0.1641509	0	0.8821627	7.796525e-20	0.002211925	5.560253e-156	0.3588064
Stroop neutral	rnfltMeanG	187.0093	-0.0008287976	-0.1490732	-1.111946	-45.58267	0.0979325	0	0.001277293	1.552633e-57	5.897359e-09	4.257356e-172	0.1358039
Stroop neutral	rnfltMeanT	53.49994	-0.0006480604	-0.09852013	-1.931901	12.8201	0.4218299	4.494967e-43	0.05333051	3.653863e-16	9.218283e-15	6.991656e-10	8.440177e-07
Stroop neutral	rnfltMeanTS	222.3991	-0.0009545505	-0.2341821	-0.290819	-42.81189	0.2100187	4.003027e-306	0.0537572	3.859859e-39	0.428376	7.06363e-44	0.09635911
Stroop neutral	rnfltMeanTI	241.0633	-0.001388858	-0.2815183	-3.271428	-46.51864	0.3699754	0	0.006732199	5.791226e-52	9.082785e-18	4.422879e-48	0.004679996
Stroop neutral	rnfltMeanN	197.6085	-0.0009398957	-0.07653598	-0.8455297	-65.9761	-0.1364105	1.185758e-322	0.02783324	6.50688e-07	0.007665751	1.417928e-132	0.2109583
Stroop neutral	rnfltMeanNS	225.5214	-0.0004511829	-0.1603141	1.543178	-63.1855	-0.1436902	7.254314e-230	0.4412325	3.128342e-14	0.0003876165	8.643572e-67	0.336577
Stroop neutral	rnfltMeanNI	305.432	-0.0007579842	-0.1653561	-1.304704	-106.0728	-0.2324202	0	0.2303962	3.836529e-13	0.005411029	2.661713e-155	0.1496227
Stroop inc.	rnfltMeanG	186.7513	-0.0004844072	-0.1528841	-1.114225	-45.58102	0.1067386	0	0.008868471	3.444169e-63	5.717207e-09	5.880609e-172	0.1035846
Stroop inc.	rnfltMeanT	53.25031	-0.0003797466	-0.1014345	-1.936888	12.84822	0.428531	9.641809e-43	0.115445	8.476817e-18	8.352085e-15	6.468166e-10	5.437403e-07
Stroop inc.	rnfltMeanTS	222.2614	-0.0008260122	-0.2333874	-0.3170983	-42.75075	0.2178971	3.215098e-306	0.02029836	1.025963e-40	0.3882064	9.2934e-44	0.08399931
Stroop inc.	rnfltMeanTI	240.4066	-0.0007033363	-0.2898469	-3.27595	-46.45209	0.3850661	0	0.05638144	1.634841e-57	8.795704e-18	6.215393e-48	0.003200195
Stroop inc.	rnfltMeanN	197.3268	-0.0005296871	-0.08125948	-0.8449104	-65.99098	-0.1261754	4.545404e-322	0.08483717	6.311245e-08	0.007777102	1.505544e-132	0.2466228
Stroop inc.	rnfltMeanNS	225.9655	-0.0006948266	-0.1543685	1.525063	-63.26951	-0.1413409	4.304237e-231	0.09910365	6.79758e-14	0.000457639	5.691155e-67	0.3437064
Stroop inc.	rnfltMeanNI	304.7664	8.469408e-05	-0.1789336	-1.267726	-106.1244	-0.2203328	0	0.8522112	8.62468e-16	0.006937719	2.351185e-155	0.1713888
Stroop inc./neut.	rnfltMeanG	185.9582	0.3159703	-0.1622863	-1.076569	-45.6078	0.1086474	0	0.3630997	7.529655e-83	1.707519e-08	4.387322e-172	0.09771879
Stroop inc./neut.	rnfltMeanT	52.28158	0.5685926	-0.1090014	-1.901825	12.81771	0.4284164	1.32155e-40	0.2091715	1.274614e-23	2.194808e-14	7.0867e-10	5.511532e-07
Stroop inc./neut.	rnfltMeanTS	221.0728	0.4577652	-0.2494437	-0.2493693	-42.8358	0.2218363	2.714437e-298	0.4932294	5.336245e-54	0.4965762	6.625158e-44	0.07870052
Stroop inc./neut.	rnfltMeanTI	238.0031	1.582741	-0.3041503	-3.204237	-46.50423	0.3820612	2.407088e-320	0.02216014	8.717579e-74	3.774808e-17	4.880548e-48	0.003454823
Stroop inc./neut.	rnfltMeanN	196.7015	0.1271933	-0.09141271	-0.8071452	-66.01701	-0.1229712	3.768063e-315	0.8254884	3.99138e-11	0.01082902	1.187137e-132	0.2589568
Stroop inc./neut.	rnfltMeanNS	227.5293	-1.920425	-0.1665334	1.546729	-63.31148	-0.1261963	2.184589e-230	0.01515046	1.773748e-18	0.0003674367	4.433551e-67	0.3979284
Stroop inc./neut.	rnfltMeanNI	303.5526	1.033473	-0.1777867	-1.26676	-106.0558	-0.2267698	0	0.2257293	4.030959e-18	0.006845276	3.033794e-155	0.1592257
