# Supplementary material for: Reading cognition from the eyes: association of retinal nerve fibre layer thickness with cognitive performance in a population-based study
Source: Brain Commun. 2021 Nov 8;3(4):fcab258. doi: 10.1093/braincomms/fcab258 (PMC8936429; doi:10.1093/braincomms/fcab258)
Supplement: fcab258_Supplementary_Data [file fcab258_Supplementary_Data.zip › Supplementary material 6.csv]

test	rnfltMeanG.beta	rnfltMeanG.p	rnfltMeanT.beta	rnfltMeanT.p	rnfltMeanTS.beta	rnfltMeanTS.p	rnfltMeanTI.beta	rnfltMeanTI.p	rnfltMeanN.beta	rnfltMeanN.p	rnfltMeanNS.beta	rnfltMeanNS.p	rnfltMeanNI.beta	rnfltMeanNI.p
MMSE	0.17	0.15	0.23	0.1	0.023	0.91	0.26	0.24	0.16	0.37	-0.18	0.49	0.4	0.12
Wordlist learn	0.035	0.47	0.015	0.81	0.089	0.32	-0.0064	0.94	0.055	0.47	-0.036	0.74	0.073	0.52
Wordlist recall	-0.049	0.62	0.078	0.54	0.09	0.63	-0.16	0.42	-0.0098	0.95	-0.35	0.12	-0.12	0.61
Wordlist recognition	-0.16	0.44	0.24	0.37	-0.084	0.84	-0.56	0.18	-0.34	0.32	-0.27	0.58	-0.28	0.58
Figure copy	0.24	0.28	0.23	0.43	-0.03	0.94	0.89	0.042	0.3	0.39	-0.34	0.5	0.39	0.44
Figure recall	-0.023	0.77	0.15	0.12	0.077	0.6	0.19	0.19	-0.22	0.063	-0.2	0.24	-0.11	0.55
Phonemic fluency 'S'	-0.076	0.11	0.097	0.095	-0.19	0.034	-0.031	0.73	-0.16	0.025	-0.08	0.44	-0.18	0.081
RME	-0.038	0.47	0.024	0.72	0.016	0.87	-0.026	0.79	-0.052	0.53	-0.16	0.18	-0.11	0.38
Semantic fluency	0.03	0.026	0.024	0.17	0.048	0.066	0.0021	0.94	0.018	0.42	0.038	0.21	0.057	0.082
BNT	-0.0068	0.97	0.22	0.36	0.039	0.91	0.17	0.65	-0.16	0.59	-0.5	0.25	0.09	0.84
TMT-A	-0.034	4.2e-07	-0.032	0.00034	-0.057	9.8e-06	-0.048	0.00037	-0.024	0.032	-0.038	0.014	-0.019	0.25
TMT-B	-0.0065	0.0026	-0.006	0.035	-0.013	0.0026	-0.011	0.0091	-0.0019	0.59	-0.0069	0.16	-0.0058	0.28
TMT B/A	0.059	0.52	0.058	0.63	0.063	0.72	-0.038	0.84	0.18	0.24	0.11	0.61	-0.14	0.54
MWT-B	-4.9e-05	0.99	0.045	3.8e-06	0.03	0.035	0.012	0.43	-0.035	0.0044	-0.056	0.0011	-0.01	0.57
Stroop neutral	-0.00072	0.0012	-0.00051	0.078	-0.00052	0.22	-0.00097	0.028	-0.00091	0.014	-0.00093	0.066	-0.00057	0.3
Stroop inc.	-0.00042	0.0089	-0.0002	0.33	-0.00043	0.17	-0.00051	0.11	-0.00058	0.032	-0.001	0.0063	4.5e-05	0.91
Stroop inc./neut.	0.29	0.39	0.68	0.12	0.56	0.38	1.4	0.035	0.049	0.93	-2.1	0.0062	0.94	0.25
