# Supplementary material for: Reading cognition from the eyes: association of retinal nerve fibre layer thickness with cognitive performance in a population-based study
Source: Brain Commun. 2021 Nov 8;3(4):fcab258. doi: 10.1093/braincomms/fcab258 (PMC8936429; doi:10.1093/braincomms/fcab258)
Supplement: fcab258_Supplementary_Data [file fcab258_Supplementary_Data.zip › Supplementary material 7.csv]

test	rnfltMeanG.beta	rnfltMeanG.p	rnfltMeanT.beta	rnfltMeanT.p	rnfltMeanTS.beta	rnfltMeanTS.p	rnfltMeanTI.beta	rnfltMeanTI.p	rnfltMeanN.beta	rnfltMeanN.p	rnfltMeanNS.beta	rnfltMeanNS.p	rnfltMeanNI.beta	rnfltMeanNI.p
MMSE	0.36	0.03	0.29	0.18	0.35	0.25	0.69	0.029	0.33	0.23	-0.0041	0.99	0.49	0.21
Wordlist learn	0.047	0.49	0.014	0.87	0.11	0.39	0.13	0.35	-0.0014	0.99	0.0034	0.98	0.063	0.71
Wordlist recall	-0.06	0.69	0.066	0.73	-0.072	0.8	-0.03	0.92	-0.0082	0.97	-0.34	0.32	-0.15	0.69
Wordlist recognition	-0.36	0.34	-0.22	0.66	-1.2	0.096	-0.41	0.58	-0.57	0.37	0.94	0.28	-0.69	0.46
Figure copy	0.19	0.5	-0.26	0.48	0.00038	1	0.76	0.16	0.56	0.23	-0.35	0.59	0.53	0.43
Figure recall	-0.0037	0.97	0.31	0.019	0.12	0.54	0.32	0.1	-0.31	0.06	-0.36	0.13	-0.1	0.68
Phonemic fluency 'S'	-0.18	0.0049	0.035	0.68	-0.4	0.0011	-0.034	0.79	-0.27	0.014	-0.3	0.055	-0.29	0.068
RME	-0.044	0.57	0.11	0.26	0.0058	0.97	0.2	0.19	-0.12	0.35	-0.4	0.024	-0.19	0.32
Semantic fluency	0.052	0.0056	0.061	0.016	0.1	0.0053	0.074	0.049	0.025	0.44	0.023	0.59	0.028	0.55
BNT	-0.04	0.86	0.065	0.83	0.19	0.66	0.15	0.74	-0.22	0.56	-0.55	0.3	0.2	0.71
TMT-A	-0.025	0.0064	-0.026	0.032	-0.058	0.00085	-0.058	0.0011	-0.0062	0.69	-0.016	0.44	0.0024	0.92
TMT-B	-0.0074	0.011	-0.0081	0.043	-0.015	0.0078	-0.021	0.00033	0.0037	0.47	-0.0099	0.14	-0.0035	0.64
TMT B/A	-0.079	0.53	-0.089	0.6	-0.028	0.91	-0.32	0.2	0.23	0.29	-0.19	0.51	-0.33	0.3
MWT-B	0.0024	0.81	0.044	0.0016	0.017	0.38	0.039	0.054	-0.035	0.044	-0.06	0.01	0.00096	0.97
Stroop neutral	-0.00045	0.13	-0.0002	0.62	4.6e-05	0.94	-0.0007	0.24	-0.00066	0.2	-0.00098	0.15	-0.00023	0.76
Stroop inc.	-0.0003	0.16	-4.5e-06	0.99	-0.00013	0.76	-0.00032	0.45	-0.00057	0.12	-0.001	0.037	0.00016	0.77
Stroop inc./neut.	-0.33	0.66	0.5	0.63	-1.2	0.43	0.7	0.64	-1.5	0.25	-3.1	0.074	2.5	0.18
