# Supplementary material for: Reading cognition from the eyes: association of retinal nerve fibre layer thickness with cognitive performance in a population-based study
Source: Brain Commun. 2021 Nov 8;3(4):fcab258. doi: 10.1093/braincomms/fcab258 (PMC8936429; doi:10.1093/braincomms/fcab258)
Supplement: fcab258_Supplementary_Data [file fcab258_Supplementary_Data.zip › Supplementary material 8.csv]

test	rnfltMeanG.beta	rnfltMeanG.p	rnfltMeanT.beta	rnfltMeanT.p	rnfltMeanTS.beta	rnfltMeanTS.p	rnfltMeanTI.beta	rnfltMeanTI.p	rnfltMeanN.beta	rnfltMeanN.p	rnfltMeanNS.beta	rnfltMeanNS.p	rnfltMeanNI.beta	rnfltMeanNI.p
MMSE	-0.016	0.92	0.2	0.29	-0.22	0.47	-0.074	0.81	-0.049	0.84	-0.35	0.31	0.22	0.52
Wordlist learn	0.0084	0.9	0.029	0.72	0.067	0.6	-0.12	0.35	0.059	0.56	-0.09	0.54	0.038	0.8
Wordlist recall	-0.08	0.56	0.13	0.45	0.18	0.48	-0.28	0.28	-0.094	0.66	-0.42	0.17	-0.2	0.51
Wordlist recognition	-0.12	0.64	0.45	0.17	0.31	0.53	-0.71	0.16	-0.3	0.45	-0.8	0.18	-0.18	0.77
Figure copy	0.25	0.51	1.1	0.011	0.012	0.99	1.2	0.094	-0.37	0.5	-0.55	0.5	-0.19	0.81
Figure recall	-0.038	0.75	-0.0018	0.99	0.05	0.83	0.11	0.64	-0.14	0.43	-0.06	0.81	-0.11	0.67
Phonemic fluency 'S'	0.016	0.81	0.15	0.05	0.007	0.96	-0.013	0.92	-0.083	0.39	0.092	0.52	-0.11	0.46
RME	-0.039	0.58	-0.04	0.65	0.024	0.86	-0.2	0.14	-0.021	0.85	0.017	0.91	-0.064	0.7
Semantic fluency	0.0073	0.71	-0.012	0.63	-0.0092	0.81	-0.072	0.064	0.01	0.74	0.052	0.23	0.087	0.062
BNT	-0.04	0.91	0.7	0.094	-0.19	0.78	0.27	0.69	-0.37	0.47	-0.61	0.41	-0.53	0.48
TMT-A	-0.044	1.1e-05	-0.038	0.003	-0.056	0.0036	-0.035	0.079	-0.043	0.0079	-0.062	0.0066	-0.042	0.081
TMT-B	-0.0054	0.091	-0.0036	0.37	-0.01	0.1	-0.00091	0.89	-0.0077	0.13	-0.0035	0.62	-0.0076	0.32
TMT B/A	0.21	0.13	0.22	0.19	0.15	0.57	0.26	0.35	0.13	0.56	0.43	0.17	0.068	0.84
MWT-B	-0.0016	0.89	0.047	0.0006	0.045	0.035	-0.017	0.43	-0.034	0.058	-0.05	0.043	-0.02	0.44
Stroop neutral	-0.001	0.0018	-0.00086	0.038	-0.0012	0.063	-0.0013	0.053	-0.0012	0.022	-0.00088	0.24	-0.00097	0.22
Stroop inc.	-0.00057	0.02	-0.00045	0.15	-0.0008	0.089	-0.00074	0.13	-0.00059	0.13	-0.00098	0.075	-8.3e-05	0.89
Stroop inc./neut.	0.42	0.26	0.7	0.14	0.97	0.18	1.6	0.038	0.39	0.52	-1.8	0.031	0.59	0.51
