# Supplementary material for: Reading cognition from the eyes: association of retinal nerve fibre layer thickness with cognitive performance in a population-based study
Source: Brain Commun. 2021 Nov 8;3(4):fcab258. doi: 10.1093/braincomms/fcab258 (PMC8936429; doi:10.1093/braincomms/fcab258)
Supplement: fcab258_Supplementary_Data [file fcab258_Supplementary_Data.zip › Supplementary material 9.csv]

test	rnfltMeanG.beta	rnfltMeanG.p	rnfltMeanT.beta	rnfltMeanT.p	rnfltMeanTS.beta	rnfltMeanTS.p	rnfltMeanTI.beta	rnfltMeanTI.p	rnfltMeanN.beta	rnfltMeanN.p	rnfltMeanNS.beta	rnfltMeanNS.p	rnfltMeanNI.beta	rnfltMeanNI.p
MMSE	0.2	0.19	0.22	0.27	0.2	0.51	0.36	0.24	0.13	0.56	-0.14	0.7	0.49	0.15
Wordlist learn	0.053	0.42	0.0048	0.96	0.13	0.33	0.091	0.48	0.035	0.72	0.012	0.94	0.1	0.5
Wordlist recall	0.0072	0.96	0.046	0.8	0.15	0.57	-0.15	0.57	0.046	0.82	-0.14	0.66	0.045	0.89
Wordlist recognition	-0.13	0.66	0.27	0.49	-0.13	0.83	-0.52	0.37	-0.36	0.41	-0.081	0.91	-0.21	0.76
Figure copy	0.41	0.19	0.21	0.6	0.29	0.63	1	0.087	0.53	0.24	0.071	0.92	0.4	0.56
Figure recall	-0.028	0.8	0.018	0.9	0.057	0.79	0.055	0.8	-0.16	0.3	-0.18	0.46	0.15	0.55
Phonemic fluency 'S'	-0.08	0.21	0.086	0.3	-0.15	0.22	-0.059	0.64	-0.17	0.072	-0.11	0.45	-0.14	0.31
RME	0.019	0.8	0.033	0.74	-0.019	0.89	0.072	0.61	0.058	0.58	-0.16	0.33	0.064	0.71
Semantic fluency	0.025	0.19	-0.0011	0.96	0.04	0.29	0.0064	0.86	0.017	0.56	0.038	0.39	0.073	0.097
BNT	0.17	0.51	0.23	0.49	0.12	0.82	0.48	0.35	0.047	0.9	-0.21	0.73	0.32	0.57
TMT-A	-0.024	0.01	-0.026	0.041	-0.038	0.042	-0.049	0.0094	-0.008	0.58	-0.024	0.27	-0.019	0.4
TMT-B	-0.0062	0.04	-0.0037	0.36	-0.016	0.0077	-0.016	0.009	0.0025	0.58	-0.0071	0.31	-0.0093	0.19
TMT B/A	-0.022	0.87	0.12	0.49	-0.19	0.47	-0.23	0.38	0.17	0.4	-0.081	0.79	-0.27	0.37
MWT-B	-0.00021	0.98	0.042	0.0026	0.039	0.061	0.02	0.34	-0.037	0.019	-0.055	0.022	-0.019	0.45
Stroop neutral	-0.00053	0.086	-0.00036	0.39	-0.00048	0.44	-0.00075	0.22	-0.00061	0.2	-0.00078	0.28	-0.00032	0.66
Stroop inc.	-0.00037	0.095	-8.8e-05	0.77	-0.00038	0.4	-0.00026	0.57	-0.00053	0.12	-0.0011	0.03	-4.6e-05	0.93
Stroop inc./neut.	0.17	0.71	0.78	0.21	0.67	0.46	1.7	0.071	-0.19	0.79	-2.9	0.0075	0.63	0.56
