# Supplementary material for: Reading cognition from the eyes: association of retinal nerve fibre layer thickness with cognitive performance in a population-based study
Source: Brain Commun. 2021 Nov 8;3(4):fcab258. doi: 10.1093/braincomms/fcab258 (PMC8936429; doi:10.1093/braincomms/fcab258)
Supplement: fcab258_Supplementary_Data [file fcab258_Supplementary_Data.zip › Supplementary material 10.csv]

test	rnfltMeanG.beta	rnfltMeanG.p	rnfltMeanT.beta	rnfltMeanT.p	rnfltMeanTS.beta	rnfltMeanTS.p	rnfltMeanTI.beta	rnfltMeanTI.p	rnfltMeanN.beta	rnfltMeanN.p	rnfltMeanNS.beta	rnfltMeanNS.p	rnfltMeanNI.beta	rnfltMeanNI.p
MMSE	0.14	0.41	0.25	0.21	-0.16	0.61	0.16	0.61	0.21	0.41	-0.23	0.52	0.33	0.38
Wordlist learn	0.021	0.76	0.023	0.79	0.051	0.69	-0.11	0.42	0.095	0.38	-0.1	0.49	0.061	0.71
Wordlist recall	-0.1	0.46	0.11	0.52	0.03	0.91	-0.16	0.56	-0.068	0.76	-0.56	0.073	-0.29	0.4
Wordlist recognition	-0.2	0.51	0.21	0.57	-0.047	0.93	-0.6	0.31	-0.33	0.5	-0.45	0.5	-0.38	0.6
Figure copy	0.074	0.82	0.23	0.56	-0.37	0.54	0.72	0.25	0.093	0.86	-0.77	0.27	0.42	0.57
Figure recall	-0.02	0.85	0.26	0.052	0.081	0.69	0.31	0.14	-0.25	0.14	-0.25	0.28	-0.32	0.19
Phonemic fluency 'S'	-0.065	0.34	0.096	0.24	-0.23	0.066	-0.013	0.92	-0.11	0.31	-0.092	0.52	-0.19	0.22
RME	-0.088	0.24	0.0082	0.93	0.048	0.72	-0.13	0.36	-0.13	0.28	-0.18	0.25	-0.25	0.16
Semantic fluency	0.036	0.06	0.049	0.046	0.056	0.12	-0.0027	0.94	0.022	0.48	0.037	0.38	0.044	0.36
BNT	-0.22	0.44	0.21	0.55	-0.063	0.91	-0.2	0.71	-0.44	0.32	-0.76	0.21	-0.23	0.72
TMT-A	-0.043	5e-06	-0.036	0.0028	-0.075	2.6e-05	-0.046	0.015	-0.04	0.011	-0.05	0.017	-0.021	0.38
TMT-B	-0.0068	0.029	-0.0084	0.034	-0.0091	0.12	-0.0068	0.27	-0.0059	0.25	-0.0072	0.28	-0.0017	0.83
TMT B/A	0.14	0.29	-0.011	0.95	0.3	0.22	0.14	0.59	0.21	0.33	0.28	0.33	0.011	0.97
MWT-B	-0.00066	0.95	0.049	0.00032	0.022	0.28	0.0045	0.83	-0.038	0.031	-0.052	0.026	-0.0054	0.84
Stroop neutral	-0.00087	0.0063	-0.0007	0.086	-0.00057	0.34	-0.0012	0.057	-0.001	0.058	-0.0013	0.067	-0.00063	0.43
Stroop inc.	-0.00044	0.058	-0.00035	0.24	-0.00048	0.27	-0.00078	0.091	-0.00047	0.23	-0.001	0.044	0.00028	0.63
Stroop inc./neut.	0.41	0.39	0.57	0.35	0.46	0.61	1.1	0.23	0.31	0.7	-1.3	0.21	1.3	0.28
