# Supplementary material for: Reading cognition from the eyes: association of retinal nerve fibre layer thickness with cognitive performance in a population-based study
Source: Brain Commun. 2021 Nov 8;3(4):fcab258. doi: 10.1093/braincomms/fcab258 (PMC8936429; doi:10.1093/braincomms/fcab258)
Supplement: fcab258_Supplementary_Data [file fcab258_Supplementary_Data.zip › Supplementary material 11.csv]

test	rnfltMeanG.beta	rnfltMeanG.p	rnfltMeanT.beta	rnfltMeanT.p	rnfltMeanTS.beta	rnfltMeanTS.p	rnfltMeanTI.beta	rnfltMeanTI.p	rnfltMeanN.beta	rnfltMeanN.p	rnfltMeanNS.beta	rnfltMeanNS.p	rnfltMeanNI.beta	rnfltMeanNI.p
MMSE	0.13	0.33	0.19	0.24	-0.082	0.74	0.091	0.72	0.17	0.38	-0.25	0.39	0.5	0.082
Wordlist learn	-0.00014	1	0.03	0.67	0.063	0.54	-0.019	0.86	-0.017	0.84	-0.12	0.34	0.045	0.73
Wordlist recall	-0.055	0.62	0.17	0.24	0.11	0.61	-0.073	0.74	-0.092	0.61	-0.48	0.062	-0.13	0.63
Wordlist recognition	-0.24	0.31	0.39	0.2	-0.14	0.75	-0.59	0.21	-0.42	0.26	-0.4	0.46	-0.75	0.18
Figure copy	0.21	0.42	0.27	0.42	-0.023	0.96	0.89	0.085	0.35	0.39	-0.38	0.52	-0.0063	0.99
Figure recall	-0.091	0.32	0.13	0.25	-0.06	0.73	0.19	0.3	-0.25	0.075	-0.29	0.15	-0.3	0.14
Phonemic fluency 'S'	-0.072	0.17	0.13	0.066	-0.27	0.0071	-0.023	0.83	-0.16	0.058	-0.051	0.67	-0.18	0.14
RME	-0.099	0.085	-0.0083	0.91	-0.091	0.4	-0.085	0.44	-0.14	0.12	-0.22	0.099	-0.13	0.34
Semantic fluency	0.035	0.019	0.024	0.22	0.049	0.089	0.023	0.44	0.026	0.3	0.012	0.73	0.084	0.022
BNT	-0.0042	0.98	0.27	0.32	-0.0035	0.99	0.37	0.37	-0.33	0.32	-0.53	0.26	0.21	0.66
TMT-A	-0.037	2.5e-06	-0.028	0.0068	-0.055	0.00028	-0.043	0.0064	-0.033	0.012	-0.045	0.012	-0.032	0.095
TMT-B	-0.006	0.016	-0.0041	0.21	-0.009	0.063	-0.0073	0.14	-0.0034	0.41	-0.01	0.071	-0.0068	0.27
TMT B/A	0.11	0.28	0.1	0.46	0.19	0.33	0.085	0.68	0.18	0.29	0.048	0.84	3.1e-05	1
MWT-B	0.0013	0.87	0.041	0.00016	0.022	0.18	0.0088	0.6	-0.023	0.1	-0.057	0.0028	-0.0046	0.82
Stroop neutral	-0.00078	0.0019	-0.00048	0.14	-0.00076	0.12	-0.00098	0.052	-0.001	0.014	-0.00079	0.17	-0.00078	0.21
Stroop inc.	-0.00046	0.011	-0.00024	0.32	-0.00072	0.04	-0.00051	0.16	-0.00061	0.045	-0.00091	0.028	5.7e-05	0.9
Stroop inc./neut.	0.31	0.37	0.64	0.16	0.43	0.52	1.5	0.033	0.12	0.84	-1.9	0.014	1	0.23
