# Supplementary material for: Reading cognition from the eyes: association of retinal nerve fibre layer thickness with cognitive performance in a population-based study
Source: Brain Commun. 2021 Nov 8;3(4):fcab258. doi: 10.1093/braincomms/fcab258 (PMC8936429; doi:10.1093/braincomms/fcab258)
Supplement: fcab258_Supplementary_Data [file fcab258_Supplementary_Data.zip › Supplementary material 12.csv]

test	rnfltMeanG.beta	rnfltMeanG.p	rnfltMeanT.beta	rnfltMeanT.p	rnfltMeanTS.beta	rnfltMeanTS.p	rnfltMeanTI.beta	rnfltMeanTI.p	rnfltMeanN.beta	rnfltMeanN.p	rnfltMeanNS.beta	rnfltMeanNS.p	rnfltMeanNI.beta	rnfltMeanNI.p
MMSE	0.35	0.059	0.22	0.39	0.27	0.45	0.43	0.24	0.41	0.2	0.12	0.8	0.67	0.14
Wordlist learn	0.012	0.88	0.068	0.52	0.067	0.65	0.13	0.4	-0.15	0.26	-0.023	0.9	0.041	0.84
Wordlist recall	-0.049	0.77	0.28	0.21	-0.031	0.92	0.17	0.62	-0.2	0.48	-0.53	0.19	-0.14	0.75
Wordlist recognition	-0.56	0.2	-0.34	0.56	-1.9	0.019	-0.89	0.31	-0.87	0.23	1.5	0.15	-0.82	0.46
Figure copy	-0.12	0.7	-0.31	0.48	-0.22	0.71	0.45	0.48	0.38	0.49	-1.1	0.16	-0.23	0.76
Figure recall	-0.044	0.7	0.32	0.045	-0.025	0.91	0.38	0.11	-0.29	0.14	-0.43	0.13	-0.3	0.28
Phonemic fluency 'S'	-0.18	0.018	0.12	0.25	-0.49	0.00065	0.0041	0.98	-0.32	0.011	-0.22	0.23	-0.29	0.11
RME	-0.12	0.17	0.11	0.33	-0.1	0.52	0.16	0.36	-0.24	0.086	-0.49	0.015	-0.29	0.18
Semantic fluency	0.078	0.00021	0.077	0.0073	0.13	0.0013	0.14	0.0011	0.047	0.2	0.0058	0.91	0.081	0.13
BNT	-0.081	0.74	0.09	0.79	0.095	0.84	0.3	0.54	-0.44	0.29	-0.6	0.33	0.24	0.69
TMT-A	-0.037	0.0004	-0.037	0.009	-0.079	0.00011	-0.07	0.00081	-0.0064	0.72	-0.033	0.18	-0.026	0.32
TMT-B	-0.0098	0.0056	-0.011	0.026	-0.021	0.0028	-0.023	0.0012	0.0053	0.39	-0.015	0.061	-0.0072	0.42
TMT B/A	-0.075	0.6	-0.091	0.64	-0.084	0.76	-0.24	0.4	0.23	0.36	-0.34	0.3	-0.15	0.67
MWT-B	0.015	0.19	0.05	0.0016	0.017	0.45	0.05	0.029	-0.0097	0.63	-0.056	0.037	0.024	0.41
Stroop neutral	-0.0006	0.088	-0.00032	0.5	-0.00033	0.63	-0.00059	0.4	-0.00076	0.21	-0.0013	0.11	-0.00035	0.69
Stroop inc.	-0.00032	0.19	-0.00018	0.58	-0.00058	0.23	-0.00028	0.57	-0.00041	0.33	-0.0011	0.055	0.00052	0.4
Stroop inc./neut.	0.21	0.81	0.075	0.95	-2.4	0.16	0.85	0.63	-0.14	0.92	-2.5	0.22	5.4	0.014
