# Supplementary material for: Reading cognition from the eyes: association of retinal nerve fibre layer thickness with cognitive performance in a population-based study
Source: Brain Commun. 2021 Nov 8;3(4):fcab258. doi: 10.1093/braincomms/fcab258 (PMC8936429; doi:10.1093/braincomms/fcab258)
Supplement: fcab258_Supplementary_Data [file fcab258_Supplementary_Data.zip › Supplementary material 13.csv]

test	rnfltMeanG.beta	rnfltMeanG.p	rnfltMeanT.beta	rnfltMeanT.p	rnfltMeanTS.beta	rnfltMeanTS.p	rnfltMeanTI.beta	rnfltMeanTI.p	rnfltMeanN.beta	rnfltMeanN.p	rnfltMeanNS.beta	rnfltMeanNS.p	rnfltMeanNI.beta	rnfltMeanNI.p
MMSE	-0.058	0.74	0.19	0.37	-0.3	0.37	-0.13	0.71	-0.062	0.81	-0.55	0.14	0.27	0.47
Wordlist learn	-0.022	0.77	0.02	0.83	0.053	0.71	-0.14	0.34	0.046	0.69	-0.21	0.19	0.016	0.92
Wordlist recall	-0.095	0.53	0.14	0.45	0.16	0.58	-0.28	0.34	-0.089	0.7	-0.52	0.12	-0.19	0.57
Wordlist recognition	-0.17	0.56	0.65	0.07	0.42	0.45	-0.58	0.29	-0.31	0.48	-1.1	0.071	-0.75	0.25
Figure copy	0.59	0.17	1.3	0.015	0.31	0.71	1.6	0.062	0.043	0.95	0.41	0.65	-0.14	0.88
Figure recall	-0.13	0.36	-0.055	0.75	-0.071	0.79	0.023	0.93	-0.21	0.31	-0.14	0.65	-0.28	0.36
Phonemic fluency 'S'	0.0063	0.93	0.14	0.12	-0.1	0.48	-0.032	0.83	-0.04	0.72	0.076	0.63	-0.1	0.51
RME	-0.088	0.26	-0.085	0.39	-0.075	0.61	-0.26	0.082	-0.087	0.48	-0.025	0.89	-0.033	0.86
Semantic fluency	-0.005	0.81	-0.023	0.39	-0.029	0.46	-0.083	0.045	0.0055	0.87	0.017	0.71	0.086	0.086
BNT	-0.04	0.91	0.8	0.077	-0.17	0.81	0.47	0.52	-0.53	0.33	-0.79	0.31	-0.48	0.55
TMT-A	-0.036	0.0025	-0.016	0.27	-0.027	0.23	-0.011	0.64	-0.061	0.0013	-0.059	0.026	-0.037	0.19
TMT-B	-0.0025	0.48	0.0021	0.63	0.0013	0.84	0.0066	0.35	-0.011	0.05	-0.0055	0.49	-0.0061	0.47
TMT B/A	0.3	0.047	0.3	0.11	0.46	0.11	0.4	0.18	0.14	0.57	0.45	0.19	0.16	0.66
MWT-B	-0.01	0.39	0.034	0.027	0.028	0.23	-0.031	0.19	-0.032	0.096	-0.057	0.036	-0.029	0.32
Stroop neutral	-0.00096	0.0074	-0.00064	0.16	-0.0012	0.084	-0.0014	0.057	-0.0013	0.024	-0.00031	0.7	-0.0012	0.16
Stroop inc.	-0.00061	0.022	-0.0003	0.37	-0.00088	0.084	-0.00078	0.14	-0.00082	0.057	-0.0007	0.24	-0.00043	0.5
Stroop inc./neut.	0.33	0.39	0.71	0.14	0.93	0.2	1.6	0.037	0.16	0.79	-1.8	0.033	0.26	0.77
