# Supplementary material for: Reading cognition from the eyes: association of retinal nerve fibre layer thickness with cognitive performance in a population-based study
Source: Brain Commun. 2021 Nov 8;3(4):fcab258. doi: 10.1093/braincomms/fcab258 (PMC8936429; doi:10.1093/braincomms/fcab258)
Supplement: fcab258_Supplementary_Data [file fcab258_Supplementary_Data.zip › Supplementary material 14.csv]

test	rnfltMeanG.beta	rnfltMeanG.p	rnfltMeanT.beta	rnfltMeanT.p	rnfltMeanTS.beta	rnfltMeanTS.p	rnfltMeanTI.beta	rnfltMeanTI.p	rnfltMeanN.beta	rnfltMeanN.p	rnfltMeanNS.beta	rnfltMeanNS.p	rnfltMeanNI.beta	rnfltMeanNI.p
MMSE	0.18	0.32	0.12	0.59	0.09	0.79	0.15	0.67	0.21	0.4	-0.18	0.67	0.67	0.076
Wordlist learn	-0.0057	0.94	0.014	0.89	0.053	0.71	0.032	0.83	-0.045	0.68	-0.14	0.43	0.068	0.69
Wordlist recall	0.025	0.87	0.13	0.54	0.18	0.55	-0.14	0.65	0.013	0.95	-0.17	0.63	0.11	0.76
Wordlist recognition	-0.16	0.62	0.51	0.25	-0.2	0.75	-0.72	0.26	-0.43	0.37	-0.15	0.84	-0.44	0.55
Figure copy	0.36	0.33	0.12	0.79	0.097	0.89	0.83	0.25	0.75	0.15	0.016	0.99	0.1	0.9
Figure recall	-0.12	0.36	-0.037	0.83	-0.11	0.66	0.0038	0.99	-0.22	0.25	-0.27	0.37	-0.03	0.92
Phonemic fluency 'S'	-0.089	0.23	0.098	0.31	-0.26	0.07	-0.059	0.69	-0.18	0.1	-0.08	0.65	-0.16	0.32
RME	-0.055	0.49	0.034	0.75	-0.16	0.29	0.042	0.79	-0.07	0.55	-0.28	0.14	0.007	0.97
Semantic fluency	0.029	0.16	-0.007	0.8	0.032	0.43	0.02	0.64	0.036	0.26	0.0064	0.89	0.1	0.036
BNT	0.26	0.35	0.37	0.33	0.17	0.76	0.89	0.11	-0.041	0.92	-0.21	0.75	0.48	0.44
TMT-A	-0.022	0.045	-0.019	0.19	-0.04	0.068	-0.031	0.16	-0.0092	0.58	-0.03	0.25	-0.025	0.33
TMT-B	-0.0046	0.18	-0.0013	0.79	-0.012	0.072	-0.01	0.14	0.0015	0.77	-0.0093	0.25	-0.0071	0.39
TMT B/A	0.066	0.65	0.16	0.43	0.0094	0.97	-0.12	0.67	0.19	0.39	-0.047	0.89	-0.023	0.95
MWT-B	0.003	0.8	0.041	0.0089	0.033	0.15	0.015	0.51	-0.023	0.19	-0.058	0.032	-0.0082	0.76
Stroop neutral	-0.00053	0.13	-0.0002	0.66	-0.00075	0.28	-0.00051	0.46	-0.00084	0.11	-0.00056	0.49	-0.0004	0.63
Stroop inc.	-0.00036	0.16	-1.7e-05	0.96	-0.0007	0.16	-0.00012	0.81	-0.00061	0.11	-0.00087	0.14	-9.2e-06	0.99
Stroop inc./neut.	0.24	0.62	0.77	0.23	0.48	0.61	1.7	0.075	-0.043	0.95	-2.5	0.022	0.68	0.54
