# Supplementary material for: Reading cognition from the eyes: association of retinal nerve fibre layer thickness with cognitive performance in a population-based study
Source: Brain Commun. 2021 Nov 8;3(4):fcab258. doi: 10.1093/braincomms/fcab258 (PMC8936429; doi:10.1093/braincomms/fcab258)
Supplement: fcab258_Supplementary_Data [file fcab258_Supplementary_Data.zip › Supplementary material 15.csv]

test	rnfltMeanG.beta	rnfltMeanG.p	rnfltMeanT.beta	rnfltMeanT.p	rnfltMeanTS.beta	rnfltMeanTS.p	rnfltMeanTI.beta	rnfltMeanTI.p	rnfltMeanN.beta	rnfltMeanN.p	rnfltMeanNS.beta	rnfltMeanNS.p	rnfltMeanNI.beta	rnfltMeanNI.p
MMSE	0.08	0.67	0.27	0.24	-0.26	0.46	0.035	0.92	0.14	0.62	-0.32	0.43	0.33	0.44
Wordlist learn	0.0076	0.92	0.045	0.64	0.072	0.62	-0.07	0.64	0.021	0.86	-0.11	0.51	0.031	0.87
Wordlist recall	-0.14	0.39	0.22	0.26	0.037	0.9	0.0041	0.99	-0.23	0.37	-0.77	0.03	-0.38	0.33
Wordlist recognition	-0.33	0.33	0.27	0.52	-0.085	0.89	-0.44	0.51	-0.49	0.36	-0.61	0.41	-1.1	0.18
Figure copy	0.075	0.84	0.42	0.37	-0.14	0.84	0.95	0.2	-0.036	0.95	-0.78	0.35	-0.078	0.93
Figure recall	-0.069	0.59	0.27	0.084	-0.029	0.9	0.34	0.17	-0.26	0.19	-0.35	0.21	-0.53	0.071
Phonemic fluency 'S'	-0.051	0.5	0.14	0.14	-0.29	0.04	0.0013	0.99	-0.095	0.42	-0.063	0.71	-0.17	0.34
RME	-0.14	0.098	-0.058	0.56	-0.023	0.88	-0.22	0.17	-0.18	0.17	-0.2	0.27	-0.24	0.23
Semantic fluency	0.041	0.051	0.055	0.042	0.065	0.1	0.025	0.55	0.018	0.61	0.016	0.73	0.067	0.21
BNT	-0.32	0.31	0.17	0.66	-0.2	0.73	-0.24	0.7	-0.7	0.15	-0.81	0.23	-0.17	0.81
TMT-A	-0.052	3.4e-06	-0.035	0.013	-0.069	0.00099	-0.054	0.016	-0.058	0.0017	-0.058	0.017	-0.042	0.13
TMT-B	-0.0072	0.043	-0.0071	0.12	-0.0055	0.42	-0.0045	0.53	-0.0074	0.21	-0.012	0.12	-0.0058	0.52
TMT B/A	0.16	0.27	0.035	0.85	0.37	0.19	0.28	0.35	0.22	0.37	0.11	0.73	0.06	0.87
MWT-B	-0.0013	0.91	0.043	0.0048	0.011	0.64	0.0038	0.88	-0.029	0.15	-0.05	0.055	-0.0062	0.84
Stroop neutral	-0.00099	0.006	-0.00081	0.08	-0.00077	0.26	-0.0015	0.04	-0.00097	0.11	-0.0012	0.11	-0.00096	0.29
Stroop inc.	-0.00054	0.04	-0.00048	0.14	-0.00074	0.13	-0.00094	0.072	-0.00043	0.33	-0.0011	0.049	0.00027	0.67
Stroop inc./neut.	0.39	0.43	0.51	0.42	0.38	0.68	1.2	0.21	0.29	0.72	-1.4	0.2	1.4	0.26
