# Supplementary material for: Reading cognition from the eyes: association of retinal nerve fibre layer thickness with cognitive performance in a population-based study
Source: Brain Commun. 2021 Nov 8;3(4):fcab258. doi: 10.1093/braincomms/fcab258 (PMC8936429; doi:10.1093/braincomms/fcab258)
Supplement: fcab258_Supplementary_Data [file fcab258_Supplementary_Data.zip › Supplementary material 4.csv]

test	sector	beta_intercept	beta_testscore	beta_age	beta_sex	beta_radius	beta_education	p_intercept	p_testscore	p_age	p_sex	p_radius	p_education
MMSE	rnfltMeanG	196.8111	0.1653377	-0.2939052	-1.870149	-48.94309	-0.04184926	4.989737e-135	0.1476706	5.254511e-12	5.358312e-06	4.105785e-48	0.763193
MMSE	rnfltMeanT	43.45421	0.232813	-0.1973626	-2.667474	19.70938	-0.1859882	2.724683e-06	0.1025626	0.0001957045	2.059534e-07	1.543177e-06	0.2836259
MMSE	rnfltMeanTS	246.9824	0.02326416	-0.4689132	-0.6432401	-50.28351	0.4050193	3.004821e-65	0.9141779	5.530287e-09	0.4067213	7.789679e-16	0.1231245
MMSE	rnfltMeanTI	252.0169	0.2600111	-0.5435071	-4.55375	-47.71364	0.00113072	3.049227e-65	0.23793	3.716073e-11	9.782095e-09	6.376819e-14	0.9966335
MMSE	rnfltMeanN	205.8326	0.1588349	-0.1648263	-1.566523	-70.69394	-0.1770241	4.882725e-67	0.3702221	0.01227702	0.01391889	3.806488e-42	0.411708
MMSE	rnfltMeanNS	259.3651	-0.1768421	-0.2643661	0.9174471	-76.0157	-0.2469034	2.930528e-52	0.4897345	0.005433066	0.318384	1.555498e-24	0.427962
MMSE	rnfltMeanNI	318.5649	0.397275	-0.3515366	-2.142239	-115.5328	0.227312	3.634143e-75	0.1230034	0.0002399475	0.02061308	2.681643e-52	0.468135
Wordlist learn	rnfltMeanG	190.0368	0.03462626	-0.1623915	-1.861935	-48.18898	0.05861462	1.063604e-263	0.4661537	3.02827e-41	9.410524e-09	1.008722e-71	0.5847255
Wordlist learn	rnfltMeanT	48.56229	0.01464139	-0.09081622	-2.650691	15.47741	0.04000789	2.58732e-14	0.8083728	2.164856e-09	1.289923e-10	3.66319e-06	0.7690825
Wordlist learn	rnfltMeanTS	219.912	0.08886415	-0.2562565	-0.9186039	-43.48457	0.3549856	1.406525e-110	0.3243298	2.829635e-29	0.134628	4.135786e-18	0.08117982
Wordlist learn	rnfltMeanTI	248.1524	-0.006426857	-0.3033676	-4.753147	-50.82151	0.09039882	6.544683e-132	0.9444967	2.469267e-38	5.085442e-14	4.833186e-23	0.6644356
Wordlist learn	rnfltMeanN	202.7911	0.0548234	-0.09429406	-1.157905	-70.17771	-0.05422296	5.56934e-130	0.4710426	7.949385e-07	0.02542114	3.835797e-60	0.7521418
Wordlist learn	rnfltMeanNS	227.9297	-0.0360636	-0.1873586	0.5668368	-63.95137	0.06723693	3.675064e-85	0.7377687	4.708052e-12	0.4396375	1.778628e-26	0.7821436
Wordlist learn	rnfltMeanNI	322.8844	0.07314906	-0.1838631	-2.195837	-118.2988	-0.01938386	1.309239e-147	0.5167914	9.155695e-11	0.004285026	2.772179e-76	0.9393347
Wordlist recall	rnfltMeanG	191.4644	-0.04920558	-0.1687296	-1.947525	-48.1581	0.08212685	4.298718e-275	0.6211823	8.145554e-47	1.639085e-09	1.333106e-71	0.4396282
Wordlist recall	rnfltMeanT	48.23917	0.07794277	-0.08882893	-2.621442	15.43494	0.03423758	1.319647e-14	0.5378167	1.638018e-09	1.697613e-10	3.909294e-06	0.7998089
Wordlist recall	rnfltMeanTS	221.5441	0.09019382	-0.2622909	-0.9948047	-43.52705	0.3808831	8.484365e-116	0.6331193	2.755508e-32	0.1036873	3.940867e-18	0.05898374
Wordlist recall	rnfltMeanTI	249.4504	-0.1574054	-0.3100625	-4.847624	-50.73359	0.1125332	1.422578e-137	0.4158065	3.339305e-42	1.229618e-14	5.78955e-23	0.5856769
Wordlist recall	rnfltMeanN	204.4122	-0.00979579	-0.1011098	-1.248282	-70.16711	-0.02783363	3.392765e-136	0.9509961	5.033146e-08	0.01552735	4.311864e-60	0.8700316
Wordlist recall	rnfltMeanNS	230.2188	-0.3510844	-0.1997733	0.3893583	-63.75729	0.1067651	9.746607e-90	0.1197868	3.171068e-14	0.5937487	2.468283e-26	0.6575138
Wordlist recall	rnfltMeanNI	326.0657	-0.1215798	-0.1980858	-2.388332	-118.2237	0.03309184	4.071877e-155	0.6071178	6.657202e-13	0.0018069	3.69713e-76	0.8956655
Wordlist recognition	rnfltMeanG	193.9845	-0.1633046	-0.1669283	-1.9843	-48.02974	0.07823444	1.334812e-173	0.4440052	1.67969e-52	4.9026e-10	5.505304e-71	0.4582536
Wordlist recognition	rnfltMeanT	44.49564	0.2414612	-0.08877954	-2.621625	15.16257	0.05163438	7.461151e-08	0.3724657	8.995269e-11	9.384918e-11	5.850419e-06	0.6996603
Wordlist recognition	rnfltMeanTS	223.9537	-0.08395823	-0.2655257	-1.069245	-43.46041	0.4005285	2.122934e-70	0.8355554	7.679016e-38	0.07619471	4.760218e-18	0.04523789
Wordlist recognition	rnfltMeanTI	259.3592	-0.5560177	-0.3068434	-4.830727	-51.0482	0.1391116	1.256008e-88	0.1789492	1.596682e-47	6.218944e-15	3.170432e-23	0.4963706
Wordlist recognition	rnfltMeanN	210.5525	-0.3383916	-0.1040537	-1.37603	-69.75077	-0.03831512	2.327824e-86	0.3204323	1.515816e-09	0.006742578	1.595383e-59	0.8199839
Wordlist recognition	rnfltMeanNS	232.0234	-0.2666801	-0.1851888	0.4837942	-63.70542	0.02594205	5.723094e-54	0.5810913	3.833579e-14	0.5018528	3.224269e-26	0.9135405
Wordlist recognition	rnfltMeanNI	328.811	-0.2825324	-0.1926793	-2.466865	-117.3124	0.01959863	1.429501e-94	0.5768027	5.659645e-14	0.001088962	6.86757e-75	0.9375873
Figure copy	rnfltMeanG	199.0877	0.2433107	-0.2969866	-1.971172	-48.98486	-0.00933443	1.392431e-151	0.2831009	2.980293e-12	1.867924e-06	4.759272e-48	0.9457681
Figure copy	rnfltMeanT	50.03051	0.2254903	-0.2118908	-2.671617	18.74697	-0.1336505	1.135163e-08	0.425419	6.217076e-05	2.287596e-07	4.951124e-06	0.4352327
Figure copy	rnfltMeanTS	247.9194	-0.02956637	-0.4741288	-0.6936101	-50.09287	0.4294023	7.839443e-73	0.9449697	3.535407e-09	0.3735425	1.072289e-15	0.09788659
Figure copy	rnfltMeanTI	250.5256	0.8901269	-0.5480815	-4.750928	-47.9764	0.03936354	1.918234e-71	0.04198009	2.463359e-11	2.781548e-09	5.235423e-14	0.8818603
Figure copy	rnfltMeanN	206.276	0.3029504	-0.1633026	-1.684202	-70.27564	-0.1624817	1.334032e-74	0.3890538	0.01294757	0.008544034	1.327345e-41	0.4454634
Figure copy	rnfltMeanNS	256.2177	-0.3440164	-0.2473778	0.8827407	-75.52873	-0.2710402	8.069464e-57	0.497823	0.00907937	0.3390868	3.01714e-24	0.3777114
Figure copy	rnfltMeanNI	324.9806	0.3939237	-0.3557264	-2.422109	-115.0917	0.3020515	3.936892e-86	0.4412752	0.0002002309	0.009314677	1.004489e-51	0.3294798
Figure recall	rnfltMeanG	202.2707	-0.02292063	-0.3010857	-1.944753	-49.04037	0.0005203157	3.13761e-174	0.767613	2.74505e-12	3.076991e-06	4.241055e-48	0.9970364
Figure recall	rnfltMeanT	50.37325	0.1496348	-0.2010939	-2.787394	18.74885	-0.1753764	7.633676e-10	0.1221867	0.0001719794	8.555321e-08	4.947989e-06	0.3157521
Figure recall	rnfltMeanTS	247.3108	0.07724525	-0.4712161	-0.6986265	-50.35802	0.3727778	1.469691e-81	0.5992207	7.308068e-09	0.3752628	9.305197e-16	0.1603273
Figure recall	rnfltMeanTI	258.8525	0.194748	-0.5389888	-4.722808	-48.62734	-0.03398907	3.674576e-85	0.1947961	9.905571e-11	5.111766e-09	2.949946e-14	0.9002734
Figure recall	rnfltMeanN	211.9284	-0.2232187	-0.1790289	-1.543633	-70.01227	-0.04478854	1.211794e-88	0.06347365	0.007046793	0.01668163	2.330378e-41	0.8365822
Figure recall	rnfltMeanNS	254.7256	-0.2049013	-0.2576599	0.88403	-75.2455	-0.223422	6.451754e-64	0.2369878	0.007115202	0.3411546	3.625907e-24	0.4752034
Figure recall	rnfltMeanNI	332.54	-0.1056223	-0.3802011	-2.277927	-115.4715	0.3087102	2.231368e-101	0.5459709	8.50982e-05	0.01518885	4.659602e-52	0.328518
Phonemic fluency 'S'	rnfltMeanG	202.804	-0.07555031	-0.2939963	-1.995228	-49.39204	0.0675261	1.060734e-180	0.1050723	8.201647e-13	1.337057e-06	2.829285e-49	0.6299886
Phonemic fluency 'S'	rnfltMeanT	50.46636	0.09710314	-0.2088927	-2.575671	19.19027	-0.1932816	3.53831e-10	0.09517336	4.305316e-05	5.785584e-07	2.619869e-06	0.2693788
Phonemic fluency 'S'	rnfltMeanTS	250.4551	-0.1861823	-0.4732991	-0.8976344	-50.69655	0.565649	7.097029e-87	0.0343979	9.712155e-10	0.2480728	3.191093e-16	0.03262513
Phonemic fluency 'S'	rnfltMeanTI	262.6081	-0.03066549	-0.5569224	-4.607292	-49.11075	0.1131592	1.752255e-90	0.7337699	2.386555e-12	8.261464e-09	1.12418e-14	0.6764877
Phonemic fluency 'S'	rnfltMeanN	211.8098	-0.1617639	-0.1573128	-1.784528	-71.04374	-0.005740613	1.821898e-91	0.02530692	0.01305924	0.005229715	6.687535e-43	0.9789347
Phonemic fluency 'S'	rnfltMeanNS	252.8403	-0.08030125	-0.2319303	0.7887195	-75.8927	-0.2074559	8.244523e-65	0.442052	0.01133131	0.3926663	1.191487e-24	0.5090709
Phonemic fluency 'S'	rnfltMeanNI	332.0866	-0.1836902	-0.3589924	-2.458509	-115.6945	0.4563705	2.194016e-104	0.08087727	0.0001010172	0.008198031	9.909695e-53	0.1492939
RME	rnfltMeanG	190.9169	-0.03754762	-0.162411	-1.725523	-48.30362	0.2710201	6.622167e-181	0.4695836	3.016515e-36	5.939705e-06	3.762892e-48	0.03313798
RME	rnfltMeanT	47.62121	0.02390714	-0.08169556	-2.507246	15.02315	0.2542925	7.620221e-10	0.7162714	4.13677e-07	2.101141e-07	0.0002558944	0.1145431
RME	rnfltMeanTS	217.7319	0.01555544	-0.2707994	-0.889576	-41.49788	0.5874761	8.403543e-76	0.8728893	2.84372e-29	0.2115946	9.839088e-12	0.01367968
RME	rnfltMeanTI	234.1786	-0.02607352	-0.2892595	-4.668495	-44.01278	0.4494917	5.044655e-82	0.794537	2.597309e-31	2.292507e-10	2.368928e-12	0.06687512
RME	rnfltMeanN	207.3268	-0.0517115	-0.0924507	-0.9131995	-71.94663	0.1662569	1.704787e-92	0.5328994	5.443357e-06	0.1327164	2.445459e-42	0.413014
RME	rnfltMeanNS	234.1991	-0.1585485	-0.2035982	0.3183855	-65.77596	0.2591736	2.071215e-60	0.1807243	2.741527e-12	0.7135328	1.041589e-18	0.3715853
RME	rnfltMeanNI	333.1941	-0.1088132	-0.1916719	-1.778313	-121.826	0.03722009	1.98753e-104	0.3822216	3.717586e-10	0.05124199	7.979416e-53	0.9028581
Semantic fluency	rnfltMeanG	186.431	0.03005127	-0.1631486	-1.215677	-45.96227	0.05521805	0	0.02585245	2.522163e-107	5.638779e-13	1.040105e-226	0.352016
Semantic fluency	rnfltMeanT	54.59514	0.02422408	-0.1098214	-2.013094	11.63132	0.3968343	3.991504e-57	0.1701892	4.129249e-30	8.383752e-20	2.115277e-10	3.327887e-07
Semantic fluency	rnfltMeanTS	221.8686	0.04778737	-0.2583944	-0.15644	-43.52961	0.2123719	0	0.06591747	1.278423e-73	0.6298248	3.548257e-58	0.06325211
Semantic fluency	rnfltMeanTI	243.2961	0.002122487	-0.3139314	-3.230472	-48.38154	0.4106231	0	0.9367984	4.364643e-101	5.354287e-22	2.681267e-67	0.0004911457
Semantic fluency	rnfltMeanN	193.5985	0.01813129	-0.08590878	-0.9182157	-64.38398	-0.1993392	0	0.4191332	2.045438e-12	0.001057831	2.413492e-163	0.04352918
Semantic fluency	rnfltMeanNS	227.4124	0.0381652	-0.1678855	1.38803	-64.58535	-0.2968018	2.345493e-303	0.2134053	9.967272e-24	0.0002927215	3.072413e-90	0.02787834
Semantic fluency	rnfltMeanNI	302.8976	0.05749496	-0.1751871	-1.865887	-105.7545	-0.2741495	0	0.08197697	2.357267e-22	6.27331e-06	4.637563e-201	0.05944719
BNT	rnfltMeanG	202.3314	-0.006829222	-0.2953041	-1.935396	-49.43956	0.01477122	1.574469e-154	0.9717421	7.120984e-13	3.568735e-06	2.62875e-49	0.9134654
BNT	rnfltMeanT	48.19383	0.2196486	-0.2071478	-2.753075	19.18839	-0.1278017	4.486294e-08	0.3616431	5.167835e-05	1.3221e-07	2.686031e-06	0.4515499
BNT	rnfltMeanTS	247.9219	0.03891265	-0.4731218	-0.7498827	-50.61935	0.4309563	3.064727e-72	0.9149143	1.081609e-09	0.340645	3.863241e-16	0.09340668
BNT	rnfltMeanTI	260.0964	0.1693705	-0.5575758	-4.666442	-49.19225	0.0900585	1.787199e-75	0.6497338	2.432576e-12	7.967665e-09	1.04531e-14	0.7319853
BNT	rnfltMeanN	212.9376	-0.1614248	-0.1608864	-1.592242	-71.14947	-0.1161906	2.41529e-78	0.5893837	0.01128401	0.01379882	5.849075e-43	0.5816392
BNT	rnfltMeanNS	259.602	-0.5004638	-0.2365246	1.063119	-75.97469	-0.2544633	1.374059e-57	0.2467168	0.009911928	0.2547299	1.094189e-24	0.4034889
BNT	rnfltMeanNI	329.1776	0.09027653	-0.3603928	-2.350103	-115.7409	0.3248563	2.60956e-87	0.8356918	9.7804e-05	0.01251468	1.078032e-52	0.2898669
TMT-A	rnfltMeanG	187.6226	-0.03412219	-0.1470359	-1.177763	-46.0756	0.0620389	0	4.151399e-07	1.026032e-72	2.634899e-12	4.22325e-228	0.2854774
TMT-A	rnfltMeanT	55.31249	-0.03162816	-0.09391759	-1.985453	11.67769	0.4016886	5.209759e-59	0.0003395743	9.215544e-19	2.311938e-19	1.742809e-10	1.315916e-07
TMT-A	rnfltMeanTS	224.2272	-0.05745584	-0.231519	-0.1215123	-43.9163	0.2133388	0	9.787167e-06	2.408196e-49	0.7077966	3.282712e-59	0.05676346
TMT-A	rnfltMeanTI	244.1491	-0.04765799	-0.287518	-3.158654	-48.651	0.3836011	0	0.0003668173	1.174108e-70	3.58633e-21	3.908041e-68	0.0008793433
TMT-A	rnfltMeanN	194.3401	-0.02398621	-0.07419492	-0.888603	-64.45037	-0.2008992	0	0.03247807	3.723639e-08	0.001506133	7.844773e-164	0.0377494
TMT-A	rnfltMeanNS	229.2986	-0.03762031	-0.1523068	1.428964	-64.91295	-0.2840752	9.988352e-310	0.01421282	1.559262e-16	0.000191177	4.578428e-91	0.03174776
TMT-A	rnfltMeanNI	304.2833	-0.01914048	-0.1694683	-1.815712	-105.7061	-0.2222631	0	0.2471752	1.652337e-17	1.101383e-05	1.288588e-200	0.1190716
TMT-B	rnfltMeanG	188.5167	-0.006531705	-0.1576237	-1.169556	-46.58447	0.04498313	0	0.00256303	3.691454e-87	4.517895e-12	6.936259e-232	0.4477632
TMT-B	rnfltMeanT	54.96372	-0.005989228	-0.101861	-2.005555	11.82481	0.3862298	9.044805e-58	0.03518321	1.07025e-22	1.71257e-19	1.249886e-10	6.999475e-07
TMT-B	rnfltMeanTS	224.7561	-0.0126138	-0.2440507	-0.1128	-44.26601	0.175972	0	0.002550366	4.324132e-57	0.7292331	1.000839e-59	0.123924
TMT-B	rnfltMeanTI	245.0885	-0.01124426	-0.297498	-3.151771	-49.21985	0.3543902	0	0.009054899	8.742031e-79	7.53843e-21	4.339816e-69	0.002647449
TMT-B	rnfltMeanN	195.8073	-0.001926538	-0.08739351	-0.8911817	-65.29586	-0.1922574	0	0.5925607	2.89557e-11	0.00150231	1.181534e-167	0.05100911
TMT-B	rnfltMeanNS	230.5478	-0.006925429	-0.1659562	1.471258	-65.54077	-0.3215423	3.160829e-311	0.1603511	3.251516e-20	0.0001312013	2.606016e-92	0.017228
TMT-B	rnfltMeanNI	306.5028	-0.005760827	-0.1756376	-1.762589	-106.8441	-0.2416841	0	0.2781536	1.397481e-19	2.098851e-05	3.77072e-204	0.09639435
TMT B/A	rnfltMeanG	187.6445	0.05871137	-0.1672728	-1.204415	-46.2889	0.09009097	0	0.5244801	1.030436e-114	9.943712e-13	2.088984e-229	0.1253364
TMT B/A	rnfltMeanT	54.20302	0.05816151	-0.1106383	-2.044232	12.06875	0.4279384	8.029938e-56	0.6310991	5.963064e-31	3.230176e-20	5.023102e-11	3.001706e-08
TMT B/A	rnfltMeanTS	223.3631	0.06342308	-0.2624951	-0.1869808	-43.77558	0.2563818	0	0.7217641	5.024076e-77	0.5659192	1.637784e-58	0.02387879
TMT B/A	rnfltMeanTI	243.9387	-0.03769233	-0.3132313	-3.201335	-48.71094	0.4190338	0	0.837211	3.416464e-102	1.687517e-21	7.500519e-68	0.0003383824
TMT B/A	rnfltMeanN	194.9559	0.178937	-0.0910099	-0.9075005	-65.1187	-0.1619518	0	0.2431495	5.013907e-14	0.001211559	3.935659e-167	0.0973331
TMT B/A	rnfltMeanNS	229.7023	0.1062377	-0.1769551	1.428502	-65.31332	-0.272176	6.252679e-307	0.6130875	1.37608e-26	0.0002016824	7.373586e-92	0.04203883
TMT B/A	rnfltMeanNI	306.1405	-0.138786	-0.1829996	-1.765852	-106.5495	-0.2186459	0	0.5396179	1.183401e-24	1.990666e-05	2.106246e-203	0.1293605
MWT-B	rnfltMeanG	187.0979	-4.937536e-05	-0.1668283	-1.249989	-45.87687	0.08334627	0	0.9947287	7.927083e-114	1.773756e-13	3.545885e-223	0.202756
MWT-B	rnfltMeanT	51.56674	0.04527205	-0.1094297	-2.125209	11.45308	0.226103	7.627624e-50	3.810151e-06	2.281809e-30	1.302771e-21	5.135104e-10	0.008360149
MWT-B	rnfltMeanTS	221.2928	0.03032418	-0.2632422	-0.2874905	-43.93011	0.1208954	0	0.03543185	2.178796e-77	0.3792675	2.165082e-58	0.338121
MWT-B	rnfltMeanTI	242.2715	0.0118214	-0.3145032	-3.251173	-48.37332	0.3763538	0	0.4259145	6.277695e-103	5.74833e-22	2.256536e-66	0.00379447
MWT-B	rnfltMeanN	196.8414	-0.03545429	-0.0916268	-0.8677868	-64.1195	-0.04296335	0	0.00435983	3.908183e-14	0.002095756	3.300142e-160	0.6930921
MWT-B	rnfltMeanNS	232.4618	-0.05585012	-0.1742144	1.434792	-64.07164	-0.03879775	3.12442e-306	0.001054481	1.092013e-25	0.0002074776	2.454647e-87	0.7948915
MWT-B	rnfltMeanNI	304.456	-0.01031113	-0.1813448	-1.900201	-105.3682	-0.1471926	0	0.574026	3.767998e-24	4.992729e-06	8.709488e-197	0.3593839
Stroop neutral	rnfltMeanG	188.6881	-0.0007199885	-0.1537271	-1.270942	-46.52186	0.09619711	0	0.001183475	2.78629e-77	1.24457e-13	3.1164e-226	0.1033109
Stroop neutral	rnfltMeanT	56.05253	-0.0005138566	-0.1055503	-2.012592	11.42465	0.4262588	2.091713e-58	0.07808034	1.343007e-22	4.314555e-19	8.001087e-10	4.0033e-08
Stroop neutral	rnfltMeanTS	226.0158	-0.0005223951	-0.2569139	-0.2197431	-44.88543	0.270923	0	0.2223131	9.826835e-59	0.5057879	3.723873e-60	0.01736103
Stroop neutral	rnfltMeanTI	244.0627	-0.0009669484	-0.2994405	-3.374301	-48.31266	0.4261332	0	0.02846693	2.668182e-74	4.708492e-23	2.521419e-65	0.0002849509
Stroop neutral	rnfltMeanN	195.9979	-0.0009146077	-0.07230424	-1.046127	-65.15722	-0.1459843	0	0.01352478	1.251415e-07	0.0002514807	2.62236e-162	0.1383588
Stroop neutral	rnfltMeanNS	230.5491	-0.000929615	-0.1520156	1.355266	-65.4799	-0.2802079	1.271243e-303	0.06576154	4.001751e-16	0.0005083131	2.40806e-90	0.03708128
Stroop neutral	rnfltMeanNI	305.3056	-0.0005664955	-0.1652211	-1.806684	-106.2527	-0.2150499	0	0.2986944	2.454259e-16	1.753099e-05	3.28724e-197	0.1380857
Stroop inc.	rnfltMeanG	188.5177	-0.0004220967	-0.1571969	-1.274288	-46.54445	0.1035575	0	0.008921441	7.015184e-85	1.120895e-13	2.207898e-226	0.07910471
Stroop inc.	rnfltMeanT	55.78881	-0.0002046571	-0.1098139	-2.011423	11.43356	0.4319927	5.88562e-58	0.3343557	1.478445e-25	4.742959e-19	7.756267e-10	2.510578e-08
Stroop inc.	rnfltMeanTS	225.9149	-0.0004296807	-0.2570794	-0.234096	-44.84615	0.2756078	0	0.1672644	6.606454e-62	0.4786027	4.490355e-60	0.01535196
Stroop inc.	rnfltMeanTI	243.7382	-0.0005092387	-0.3048813	-3.386435	-48.32471	0.4348085	0	0.1124653	5.933824e-81	3.512624e-23	2.343898e-65	0.0002091167
Stroop inc.	rnfltMeanN	195.7992	-0.000578073	-0.07608157	-1.048555	-65.17097	-0.1359852	0	0.03178056	1.121331e-08	0.0002456353	2.342958e-162	0.1668684
Stroop inc.	rnfltMeanNS	230.9929	-0.001003014	-0.1479963	1.332919	-65.62224	-0.2730968	2.710929e-305	0.006299926	3.941796e-16	0.0006304143	8.710917e-91	0.04178837
Stroop inc.	rnfltMeanNI	304.8395	4.462135e-05	-0.1750501	-1.784071	-106.2951	-0.2071522	0	0.9103428	4.782074e-19	2.256323e-05	2.328031e-197	0.1525608
Stroop inc./neut.	rnfltMeanG	187.7456	0.2869814	-0.1653809	-1.240986	-46.53173	0.1053696	0	0.3879486	8.445213e-109	4.342335e-13	3.262716e-226	0.07416402
Stroop inc./neut.	rnfltMeanT	54.8138	0.6773969	-0.1138428	-1.990172	11.43013	0.4292337	5.35805e-55	0.1206868	1.079443e-31	9.363235e-19	7.772607e-10	3.096035e-08
Stroop inc./neut.	rnfltMeanTS	224.8596	0.5641076	-0.2655302	-0.1936457	-44.85642	0.2760608	0	0.3785874	1.312868e-76	0.5570423	4.130005e-60	0.01522075
Stroop inc./neut.	rnfltMeanTI	241.6164	1.396353	-0.3151689	-3.329636	-48.3162	0.43176	0	0.03456904	2.299234e-100	1.517712e-22	2.415514e-65	0.0002328752
Stroop inc./neut.	rnfltMeanN	195.1452	0.04898026	-0.08711553	-1.008738	-65.15904	-0.1320643	0	0.9295969	1.527708e-12	0.0004091288	2.617399e-162	0.1796222
Stroop inc./neut.	rnfltMeanNS	232.3398	-2.070335	-0.1666467	1.378218	-65.60678	-0.2534887	5.866947e-303	0.006178672	3.790399e-23	0.0003987133	9.341654e-91	0.05892312
Stroop inc./neut.	rnfltMeanNI	303.6993	0.9384428	-0.1745626	-1.77775	-106.2345	-0.211837	0	0.2500356	6.592255e-22	2.318191e-05	2.946769e-197	0.1435575
